# Supplementary material for: Association of Sodium-Glucose Cotransporter 2 Inhibitors with Osteomyelitis and Other Lower Limb Safety Outcomes in Type 2 Diabetes Mellitus: A Systematic Review and Meta-Analysis of Randomised Controlled Trials
Source: J Clin Med. 2023 Jun 9;12(12):3958. doi: 10.3390/jcm12123958 (PMC10299360; doi:10.3390/jcm12123958)
Supplement: Supplementary file 1 [file jcm-12-03958-s001.zip]

Archive with 1 entries (1 files):
- jcm-2399757-supplementary.pdf
